# Supplementary material for: Autophagy Inhibition Induces the Secretion of Macrophage Migration Inhibitory Factor (MIF) with Autocrine and Paracrine Effects on the Promotion of Malignancy in Breast Cancer
Source: Biology (Basel). 2020 Jan 18;9(1):20. doi: 10.3390/biology9010020 (PMC7169388; doi:10.3390/biology9010020)
Supplement: Supplementary file 1 [file biology-09-00020-s001.zip]

Archive with 1 entries (1 files):
- SupplementaryFigures.pdf
